# Supplementary material for: Ovarian stromal cells as a source of cancer-associated fibroblasts in human epithelial ovarian cancer: A histopathological study
Source: PLoS One. 2018 Oct 10;13(10):e0205494. doi: 10.1371/journal.pone.0205494 (PMC6179287; doi:10.1371/journal.pone.0205494)
Supplement: S1 Table — The presence of endometriosis was compared between FOXL2-poor (score1, 2) and FOXL2-rich (score3, 4) cases. FOXL2 proportion in cancer stroma did not seem to correlate with the presence of ipsilateral endometriosis or endometriosis in any part. (XLSX) [file pone.0205494.s005.xlsx]

## Sheet: Sheet1
	FOXL2 proportion and presence of ipsilateral endometriosis
		Endometriosis(+)	Endometriosis(-)	Total
	FOXL2 RIch	27	53	80
	FOXL2 Poor	2	11	13
	Total	29	64	93
	p=0.3322 (Fishcer's exact probability test)
	FOXL2 proportion and presence of endometriosis anywhere
	Data analyzed	Endometriosis(+)	Endometriosis(-)	Total
	FOXL2 RIch	29	51	80
	FOXL2 Poor	3	10	13
	Total	32	61	93
	p=0.5313 (Fishcer's exact probability test)
